# Supplementary material for: Anisotropic Thermal Expansion and Electronic Structure of LiInSe2
Source: Molecules. 2022 Aug 10;27(16):5078. doi: 10.3390/molecules27165078 (PMC9413981; doi:10.3390/molecules27165078)
Supplement: Supplementary file 1 [file molecules-27-05078-s001.zip]

Archive with 1 entries (1 files):
- molecules-1816259-supplementary.pdf
